# Supplementary material for: The Lambda Variant in Argentina: Analyzing the Evolution and Spread of SARS-CoV-2 Lineage C.37
Source: Viruses. 2023 Jun 16;15(6):1382. doi: 10.3390/v15061382 (PMC10305049; doi:10.3390/v15061382)
Supplement: Supplementary file 1 [file viruses-15-01382-s001.zip]

Archive with 1 entries (1 files):
- viruses-2421970-supplementary.pdf
